# Supplementary material for: Rapid Detection of Nanoplastic Contamination in Plastic Labware by Dynamic Light Scattering Highlights Variations in Experimental Precision
Source: ACS Meas Sci Au. 2026 Jan 7;6(1):126–33. doi: 10.1021/acsmeasuresciau.5c00142 (PMC12921585; doi:10.1021/acsmeasuresciau.5c00142)
Supplement: Supplementary file 2 [file tg5c00142_si_002.xlsx]

## Sheet: PS
Meas Num	Item	Status	Date	Time Stamp	Time(s)	Temp(C)	Temp Std Dev(C)	Intensity(Cnt/s)	Intensity Std Dev(Cnt/s)	Laser Power(%)	Attenuation Level(%)	Normalized Intensity(Cnt/s)	Normalized Intensity Std Dev(Cnt/s)	Set Temp(C)	Temp Ramp Rate(C/sec)	Laser Monitor(V)	Forward Monitor(V)	Static Scattering Detector(V)	Normalized Static Scattering Detector	Disposable Cuvette	Acq Time(s)	Sample	Mw-R Model	Conc(mg/mL)	dn/dC(mL/g)	A2(mol mL/g^2)	RG Model	Cuvette	Solvent Name	Solv Rfr Idx	Solv Visc(cp)	Cauchy Coef(nm?	Temperature Model	Amp	Diffusion Coefficient(cm?s)
1	1e-06	OK	2024-08-30	21:00:52	1245.2	24.9984	0.00125	15957.7	1990	100	0	15957.7	1990	25	5	0.996766	0.850543	0.00782397	0.00784943	N	10	Default	Linear Polymers	0	0.138	0	Random Coil	JC_45uL-0041	Water	1.333	0.88909	3119	Aqueous	0.106489	1.03e-05
2	1e-06	OK	2024-08-30	21:01:35	1288.4	24.9962	0.000474	15466.6	3260	100	0	15466.6	3260	25	5	0.996758	0.850556	0.0118649	0.0119035	N	10	Default	Linear Polymers	0	0.138	0	Random Coil	JC_45uL-0041	Water	1.333	0.889135	3119	Aqueous	0.0415756	5.58e-06
3	1e-05	OK	2024-08-30	21:06:24	1577.1	25.0018	0.0009	20626.4	1310	100	0	20626.4	1310	25	5	0.996842	0.850623	0.0323471	0.0324491	N	10	Default	Linear Polymers	0	0.138	0	Random Coil	JC_45uL-0041	Water	1.333	0.889021	3119	Aqueous	0.0455946	4.71e-06
4	1e-05	OK	2024-08-30	21:07:06	1619.1	24.9989	0.000265	20541.4	727	100	0	20541.4	727	25	5	0.996749	0.851387	0.0413735	0.0415084	N	10	Default	Linear Polymers	0	0.138	0	Random Coil	JC_45uL-0041	Water	1.333	0.88908	3119	Aqueous	0.0595301	2.41e-07
5	0.0001	OK	2024-08-30	21:12:11	2062.3	24.999	0.00023	308503	1100	100	0	308503	0	25	5	0.996735	0.849356	0.109256	0.109614	N	10	Default	Linear Polymers	0	0.138	0	Random Coil	JC_45uL-0041	Water	1.333	0.889078	3119	Aqueous	0.434776	2.95e-09
6	0.0001	OK	2024-08-30	21:12:11	2062.3	24.999	0.00023	308503	1100	100	0	308503	0	25	5	0.996735	0.849356	0.109256	0.109614	N	10	Default	Linear Polymers	0	0.138	0	Random Coil	JC_45uL-0041	Water	1.333	0.889078	3119	Aqueous	0.434776	2.95e-09
7	0.0001	OK	2024-08-30	21:12:11	2062.3	24.999	0.00023	308503	1100	100	0	308503	0	25	5	0.996735	0.849356	0.109256	0.109614	N	10	Default	Linear Polymers	0	0.138	0	Random Coil	JC_45uL-0041	Water	1.333	0.889078	3119	Aqueous	0.434776	2.95e-09
8	0.0001	OK	2024-08-30	21:15:41	2134	25.0001	0.0001	134112	31800	100	0	134112	31800	25	5	0.99762	0.851435	0.0642658	0.0644183	N	10	Default	Linear Polymers	0	0.138	0	Random Coil	JC_45uL-0041	Water	1.333	0.889056	3119	Aqueous	0.657387	3.71e-09
9	0.0001	OK	2024-08-30	21:15:41	2134	25.0001	0.0001	134112	31800	100	0	134112	31800	25	5	0.99762	0.851435	0.0642658	0.0644183	N	10	Default	Linear Polymers	0	0.138	0	Random Coil	JC_45uL-0041	Water	1.333	0.889056	3119	Aqueous	0.657387	3.71e-09
10	0.0001	OK	2024-08-30	21:20:03	2416.6	24.995	0.00117	67799.3	1210	100	0	67799.3	1210	25	5	0.997628	0.852656	0.124352	0.124675	N	10	Default	Linear Polymers	0	0.138	0	Random Coil	JC_45uL-0041	Water	1.333	0.88916	3119	Aqueous	0.692662	2.93e-09
11	0.0001	OK	2024-08-30	21:20:03	2416.6	24.995	0.00117	67799.3	1210	100	0	67799.3	1210	25	5	0.997628	0.852656	0.124352	0.124675	N	10	Default	Linear Polymers	0	0.138	0	Random Coil	JC_45uL-0041	Water	1.333	0.88916	3119	Aqueous	0.692662	2.93e-09
12	0.0001	OK	2024-08-30	21:20:03	2416.6	24.995	0.00117	67799.3	1210	100	0	67799.3	1210	25	5	0.997628	0.852656	0.124352	0.124675	N	10	Default	Linear Polymers	0	0.138	0	Random Coil	JC_45uL-0041	Water	1.333	0.88916	3119	Aqueous	0.692662	2.93e-09
13	0.0001	OK	2024-08-30	21:21:06	2459.6	24.995	0.000557	110345	13800	100	0	110345	13800	25	5	0.996718	0.850592	0.155155	0.155666	N	10	Default	Linear Polymers	0	0.138	0	Random Coil	JC_45uL-0041	Water	1.333	0.88916	3119	Aqueous	0.637089	3.62e-09
14	0.0001	OK	2024-08-30	21:21:06	2459.6	24.995	0.000557	110345	13800	100	0	110345	13800	25	5	0.996718	0.850592	0.155155	0.155666	N	10	Default	Linear Polymers	0	0.138	0	Random Coil	JC_45uL-0041	Water	1.333	0.88916	3119	Aqueous	0.637089	3.62e-09
15	0.0001	OK	2024-08-30	21:21:06	2459.6	24.995	0.000557	110345	13800	100	0	110345	13800	25	5	0.996718	0.850592	0.155155	0.155666	N	10	Default	Linear Polymers	0	0.138	0	Random Coil	JC_45uL-0041	Water	1.333	0.88916	3119	Aqueous	0.637089	3.62e-09
16	0.001	OK	2024-08-30	21:26:28	2781	25.0037	0.000265	343999	12600	100	0	343999	12600	25	5	0.996685	0.851212	0.322636	0.32371	N	10	Default	Linear Polymers	0	0.138	0	Random Coil	JC_45uL-0041	Water	1.333	0.888982	3119	Aqueous	0.488581	2.39e-08
17	0.001	OK	2024-08-30	21:26:28	2781	25.0037	0.000265	343999	12600	100	0	343999	12600	25	5	0.996685	0.851212	0.322636	0.32371	N	10	Default	Linear Polymers	0	0.138	0	Random Coil	JC_45uL-0041	Water	1.333	0.888982	3119	Aqueous	0.488581	2.39e-08
18	0.001	OK	2024-08-30	21:26:28	2781	25.0037	0.000265	343999	12600	100	0	343999	12600	25	5	0.996685	0.851212	0.322636	0.32371	N	10	Default	Linear Polymers	0	0.138	0	Random Coil	JC_45uL-0041	Water	1.333	0.888982	3119	Aqueous	0.488581	2.39e-08
19	0.001	OK	2024-08-30	21:27:11	2824.4	25.0004	0.00105	440639	63400	100	0	440639	63400	25	5	0.996685	0.849702	0.331252	0.332354	N	10	Default	Linear Polymers	0	0.138	0	Random Coil	JC_45uL-0041	Water	1.333	0.889049	3119	Aqueous	0.481435	1.6e-08
20	0.001	OK	2024-08-30	21:27:11	2824.4	25.0004	0.00105	440639	63400	100	0	440639	63400	25	5	0.996685	0.849702	0.331252	0.332354	N	10	Default	Linear Polymers	0	0.138	0	Random Coil	JC_45uL-0041	Water	1.333	0.889049	3119	Aqueous	0.481435	1.6e-08
21	0.001	OK	2024-08-30	21:27:11	2824.4	25.0004	0.00105	440639	63400	100	0	440639	63400	25	5	0.996685	0.849702	0.331252	0.332354	N	10	Default	Linear Polymers	0	0.138	0	Random Coil	JC_45uL-0041	Water	1.333	0.889049	3119	Aqueous	0.481435	1.6e-08
22	0.01	OK	2024-08-30	21:32:11	3194.2	24.9984	0.000721	929033	16000	100	0	929033	16000	25	5	0.998133	0.845632	0.988312	0.990501	N	10	Default	Linear Polymers	0	0.138	0	Random Coil	JC_45uL-0041	Water	1.333	0.88909	3119	Aqueous	0.447282	1.82e-08
23	0.01	OK	2024-08-30	21:32:11	3194.2	24.9984	0.000721	929033	16000	100	0	929033	16000	25	5	0.998133	0.845632	0.988312	0.990501	N	10	Default	Linear Polymers	0	0.138	0	Random Coil	JC_45uL-0041	Water	1.333	0.88909	3119	Aqueous	0.447282	1.82e-08
24	0.01	OK	2024-08-30	21:32:11	3194.2	24.9984	0.000721	929033	16000	100	0	929033	16000	25	5	0.998133	0.845632	0.988312	0.990501	N	10	Default	Linear Polymers	0	0.138	0	Random Coil	JC_45uL-0041	Water	1.333	0.88909	3119	Aqueous	0.447282	1.82e-08
25	0.01	OK	2024-08-30	21:32:11	3194.2	24.9984	0.000721	929033	16000	100	0	929033	16000	25	5	0.998133	0.845632	0.988312	0.990501	N	10	Default	Linear Polymers	0	0.138	0	Random Coil	JC_45uL-0041	Water	1.333	0.88909	3119	Aqueous	0.447282	1.82e-08
26	0.01	OK	2024-08-30	21:34:11	3244.3	24.9964	0.000265	909065	56700	100	0	909065	56700	25	5	0.997339	0.852125	0.584778	0.586323	N	10	Default	Linear Polymers	0	0.138	0	Random Coil	JC_45uL-0041	Water	1.333	0.889131	3119	Aqueous	0.441962	1.76e-08
27	0.01	OK	2024-08-30	21:34:11	3244.3	24.9964	0.000265	909065	56700	100	0	909065	56700	25	5	0.997339	0.852125	0.584778	0.586323	N	10	Default	Linear Polymers	0	0.138	0	Random Coil	JC_45uL-0041	Water	1.333	0.889131	3119	Aqueous	0.441962	1.76e-08
28	0.01	OK	2024-08-30	21:34:11	3244.3	24.9964	0.000265	909065	56700	100	0	909065	56700	25	5	0.997339	0.852125	0.584778	0.586323	N	10	Default	Linear Polymers	0	0.138	0	Random Coil	JC_45uL-0041	Water	1.333	0.889131	3119	Aqueous	0.441962	1.76e-08
29	0.1	OK	2024-08-30	21:38:45	3518.7	25.0012	7.07e-05	2080830	84700	100	40.304	3485730	142000	25	5	0.996724	0.82025	3.59376	3.60557	N	10	Default	Linear Polymers	0	0.138	0	Random Coil	JC_45uL-0041	Water	1.333	0.889033	3119	Aqueous	0.338513	2.64e-08
30	0.1	OK	2024-08-30	21:38:45	3518.7	25.0012	7.07e-05	2080830	84700	100	40.304	3485730	142000	25	5	0.996724	0.82025	3.59376	3.60557	N	10	Default	Linear Polymers	0	0.138	0	Random Coil	JC_45uL-0041	Water	1.333	0.889033	3119	Aqueous	0.338513	2.64e-08
31	0.1	OK	2024-08-30	21:39:27	3581.6	25.0009	0.0001	2773450	312000	100	Multiple	4534700	413000	25	5	0.998012	0.816945	3.59741	3.60485	N	10	Default	Linear Polymers	0	0.138	0	Random Coil	JC_45uL-0041	Water	1.333	0.889039	3119	Aqueous	0.35265	1.52e-08
32	0.1	OK	2024-08-30	21:39:27	3581.6	25.0009	0.0001	2773450	312000	100	Multiple	4534700	413000	25	5	0.998012	0.816945	3.59741	3.60485	N	10	Default	Linear Polymers	0	0.138	0	Random Coil	JC_45uL-0041	Water	1.333	0.889039	3119	Aqueous	0.35265	1.52e-08
33	0	OK	2024-08-30	21:44:07	3840.3	24.9976	0.000557	13791.8	258	100	0	13791.8	258	25	5	0.996706	0.853419	0.0068716	0.00689447	N	10	Default	Linear Polymers	0	0.138	0	Random Coil	JC_45uL-0041	Water	1.333	0.889107	3119	Aqueous	0	0.00156944
34	0	OK	2024-08-30	21:44:50	3883.4	25.0001	0.000265	13674.6	57.3	100	0	13674.6	57.3	25	5	0.996698	0.853788	0.00660517	0.0066271	N	10	Default	Linear Polymers	0	0.138	0	Random Coil	JC_45uL-0041	Water	1.333	0.889056	3119	Aqueous	0	0.00156944

## Sheet: PMMA
Meas Num	Item	Status	Date	Time Stamp	Time(s)	Temp(C)	Temp Std Dev(C)	Intensity(Cnt/s)	Intensity Std Dev(Cnt/s)	Laser Power(%)	Attenuation Level(%)	Normalized Intensity(Cnt/s)	Normalized Intensity Std Dev(Cnt/s)	Set Temp(C)	Temp Ramp Rate(C/sec)	Laser Monitor(V)	Forward Monitor(V)	Static Scattering Detector(V)	Normalized Static Scattering Detector	Disposable Cuvette	Acq Time(s)	Sample	Mw-R Model	Conc(mg/mL)	dn/dC(mL/g)	A2(mol mL/g^2)	RG Model	Cuvette	Solvent Name	Solv Rfr Idx	Solv Visc(cp)	Cauchy Coef(nm?	Temperature Model	Amp	Diffusion Coefficient(cm?s)
1	1e-06	OK	2024-08-30	21:48:32	3860	24.9983	0.00021	21112.5	1720	100	0	21112.5	1720	25	5	0.996978	0.839654	0.109258	0.109258	N	10	Default	Linear Polymers	0	0.138	0	Random Coil	JC_45uL-0041	Water	1.333	0.88892	3119	Aqueous	0.447918	7.84e-06
2	1e-06	OK	2024-08-30	21:50:11	3959.1	25.0002	0.0041	15029.2	2300	100	0	15029.2	2300	25	5	0.996612	0.814377	0.124351	0.124351	N	10	Default	Linear Polymers	0	0.138	0	Random Coil	JC_45uL-0041	Water	1.333	0.888967	3119	Aqueous	0.437285	3.21e-08
3	1e-06	OK	2024-08-30	21:51:21	4029.3	24.9945	3e-05	13292.8	1830	100	0	13292.8	1830	25	5	0.998214	0.803412	0.331253	0.331253	N	10	Default	Linear Polymers	0	0.138	0	Random Coil	JC_45uL-0041	Water	1.333	0.88898	3119	Aqueous	0.489156	4.67e-09
4	1e-06	OK	2024-08-30	21:52:48	4116.7	25.0002	0.00098	20984.4	1980	100	0	20984.4	1980	25	5	0.996547	0.827445	0.384781	0.384781	N	10	Default	Linear Polymers	0	0.138	0	Random Coil	JC_45uL-0041	Water	1.333	0.888945	3119	Aqueous	0.638421	8.52e-06
5	1e-05	OK	2024-08-30	21:54:05	4193.2	24.9981	0.000721	19332.1	1200	100	0	19332.1	1200	25	5	0.997143	0.836742	0.584777	0.584777	N	10	Default	Linear Polymers	0	0.138	0	Random Coil	JC_45uL-0041	Water	1.333	0.888953	3119	Aqueous	0.342191	1.94e-08
6	1e-05	OK	2024-08-30	21:55:10	4258.1	24.998	0.000265	20873	1700	100	0	20873	1700	25	5	0.996821	0.850185	0.331251	0.331251	N	10	Default	Linear Polymers	0	0.138	0	Random Coil	JC_45uL-0041	Water	1.333	0.88897	3119	Aqueous	0.695208	6.13e-07
7	1e-05	OK	2024-08-30	21:57:03	4371.3	24.9982	0.00105	20938.4	1720	100	0	20938.4	1720	25	5	0.997519	0.808512	0.988311	0.988311	N	10	Default	Linear Polymers	0	0.138	0	Random Coil	JC_45uL-0041	Water	1.333	0.888991	3119	Aqueous	0.437285	2.41e-09
8	1e-05	OK	2024-08-30	21:57:58	4426.3	25.0004	0.00023	20392.5	820	100	0	20392.5	820	25	5	0.996821	0.811945	0.109257	0.109257	N	10	Default	Linear Polymers	0	0.138	0	Random Coil	JC_45uL-0041	Water	1.333	0.88891	3119	Aqueous	0.481092	4.32e-08
9	0.0001	OK	2024-08-30	21:58:56	4484.8	24.9982	0.00117	142931	2980	100	0	142931	2980	25	5	0.996745	0.847772	0.124353	0.124353	N	10	Default	Linear Polymers	0	0.138	0	Random Coil	JC_45uL-0041	Water	1.333	0.888909	3119	Aqueous	0.662514	3.75e-09
10	0.0001	OK	2024-08-30	22:01:23	4631	24.9994	0.000557	144392	2320	100	0	144392	2320	25	5	0.996978	0.834216	0.988314	0.988314	N	10	Default	Linear Polymers	0	0.138	0	Random Coil	JC_45uL-0041	Water	1.333	0.888934	3119	Aqueous	0.641973	5.94e-08
11	0.0001	OK	2024-08-30	22:03:03	4731.4	24.9978	0.0001	154573	1500	100	0	154573	1500	25	5	0.996912	0.820653	0.322637	0.322637	N	10	Default	Linear Polymers	0	0.138	0	Random Coil	JC_45uL-0041	Water	1.333	0.88894	3119	Aqueous	0.452681	8.09e-08
12	0.0001	OK	2024-08-30	22:05:36	4884.2	24.9979	0.000721	154573	1500	100	0	154573	1500	25	5	0.997143	0.836742	0.155156	0.155156	N	10	Default	Linear Polymers	0	0.138	0	Random Coil	JC_45uL-0041	Water	1.333	0.888977	3119	Aqueous	0.053981	2.87e-09
13	0.0001	OK	2024-08-30	22:07:09	4977.2	24.9988	0.000557	238254	9860	100	0	238254	9860	25	5	0.996689	0.829312	0.064266	0.064266	N	10	Default	Linear Polymers	0	0.138	0	Random Coil	JC_45uL-0041	Water	1.333	0.888985	3119	Aqueous	0.486733	9.17e-09
14	0.001	OK	2024-08-30	22:13:22	5350.5	24.9991	0.000265	382130	11200	100	0	382130	11200	25	5	0.997701	0.839654	0.109258	0.109258	N	10	Default	Linear Polymers	0	0.138	0	Random Coil	JC_45uL-0041	Water	1.333	0.888997	3119	Aqueous	0.443692	3.28e-06
15	0.001	OK	2024-08-30	22:13:22	5350.5	25.0017	0.0001	382130	11200	100	0	382130	11200	25	5	0.996834	0.804226	0.584779	0.584779	N	10	Default	Linear Polymers	0	0.138	0	Random Coil	JC_45uL-0041	Water	1.333	0.889012	3119	Aqueous	0.486733	1.62e-08
16	0.001	OK	2024-08-30	22:15:13	5461	25.0003	0.00125	454595	10300	100	0	454595	10300	25	5	0.996531	0.855482	0.124352	0.124352	N	10	Default	Linear Polymers	0	0.138	0	Random Coil	JC_45uL-0041	Water	1.333	0.88902	3119	Aqueous	0.641973	7.03e-08
17	0.001	OK	2024-08-30	22:15:13	5461	24.9988	0.000721	454595	10300	100	0	454595	10300	25	5	0.997519	0.817024	0.331253	0.331253	N	10	Default	Linear Polymers	0	0.138	0	Random Coil	JC_45uL-0041	Water	1.333	0.889031	3119	Aqueous	0.481092	5.82e-09
18	0.001	OK	2024-08-30	22:16:55	5563.6	24.9965	0.000265	398204	20100	100	0	398204	20100	25	5	0.996745	0.852913	0.988313	0.988313	N	10	Default	Linear Polymers	0	0.138	0	Random Coil	JC_45uL-0041	Water	1.333	0.889043	3119	Aqueous	0.342191	4.76e-07
19	0.001	OK	2024-08-30	22:16:55	5563.6	24.9958	0.00105	398204	20100	100	0	398204	20100	25	5	0.998482	0.842512	0.041374	0.041374	N	10	Default	Linear Polymers	0	0.138	0	Random Coil	JC_45uL-0041	Water	1.333	0.88905	3119	Aqueous	0.662514	2.93e-08
20	0.01	OK	2024-08-30	22:21:38	5846.1	24.9992	0.00023	982045	56700	100	0	982045	56700	25	5	0.997287	0.859337	0.322638	0.322638	N	10	Default	Linear Polymers	0	0.138	0	Random Coil	JC_45uL-0041	Water	1.333	0.889057	3119	Aqueous	0.443692	4.98e-08
21	0.01	OK	2024-08-30	22:21:38	5846.1	25.0021	0.0001	982045	56700	100	0	982045	56700	25	5	0.996612	0.808512	0.155154	0.155154	N	10	Default	Linear Polymers	0	0.138	0	Random Coil	JC_45uL-0041	Water	1.333	0.889066	3119	Aqueous	0.702379	3.11e-07
22	0.01	OK	2024-08-30	22:22:45	5913.3	24.9986	0.000557	973210	15400	100	0	973210	15400	25	5	0.996702	0.811945	0.007824	0.007824	N	10	Default	Linear Polymers	0	0.138	0	Random Coil	JC_45uL-0041	Water	1.333	0.889071	3119	Aqueous	0.447918	8.81e-09
23	0.01	OK	2024-08-30	22:22:45	5913.3	24.9982	0.000265	973210	15400	100	0	973210	15400	25	5	0.997472	0.814377	0.011865	0.011865	N	10	Default	Linear Polymers	0	0.138	0	Random Coil	JC_45uL-0041	Water	1.333	0.889085	3119	Aqueous	0.638421	2.05e-08
24	0.1	OK	2024-08-30	22:29:31	6319.4	25.0006	0.00117	2036000	18900	100	35.23	3903294	21600	25	5	0.998014	0.823118	0.064266	0.064266	N	10	Default	Linear Polymers	0	0.138	0	Random Coil	JC_45uL-0041	Water	1.333	0.88909	3119	Aqueous	0.715644	1.13e-08
25	0.1	OK	2024-08-30	22:29:31	6319.4	24.9946	0.000721	2036000	18900	100	35.23	3903294	21600	25	5	0.998377	0.845389	0.109256	0.109256	N	10	Default	Linear Polymers	0	0.138	0	Random Coil	JC_45uL-0041	Water	1.333	0.889101	3119	Aqueous	0.448372	6.29e-08
26	0.1	OK	2024-08-30	22:33:23	6551	24.9977	0.0001	3043272	45600	100	0	3043272	45600	25	5	0.997287	0.817024	0.331252	0.331252	N	10	Default	Linear Polymers	0	0.138	0	Random Coil	JC_45uL-0041	Water	1.333	0.889115	3119	Aqueous	0.459247	4.43e-09
27	0.1	OK	2024-08-30	22:33:23	6551	24.9998	0.00023	3043272	45600	100	0	3043272	45600	25	5	0.996702	0.831978	0.988312	0.988312	N	10	Default	Linear Polymers	0	0.138	0	Random Coil	JC_45uL-0041	Water	1.333	0.88912	3119	Aqueous	0.452681	9.02e-07
28	0	OK	2024-08-30	22:36:07	6715.3	25.0009	0.000265	13023.4	1150	100	0	13023.4	1150	25	5	0.997663	0.823118	0.322637	0.322637	N	10	Default	Linear Polymers	0	0.138	0	Random Coil	JC_45uL-0041	Water	1.333	0.889138	3119	Aqueous	0.342191	1.77e-06
29	0	OK	2024-08-30	22:36:57	6765.2	24.9979	0.00105	13921	870	100	0	13921	870	25	5	0.996912	0.829312	0.124351	0.124351	N	10	Default	Linear Polymers	0	0.138	0	Random Coil	JC_45uL-0041	Water	1.333	0.88915	3119	Aqueous	0.059247	2.56e-08

## Sheet: PP
Meas Num	Item	Status	Date	Time Stamp	Time(s)	Temp(C)	Temp Std Dev(C)	Intensity(Cnt/s)	Intensity Std Dev(Cnt/s)	Laser Power(%)	Attenuation Level(%)	Normalized Intensity(Cnt/s)	Normalized Intensity Std Dev(Cnt/s)	Set Temp(C)	Temp Ramp Rate(C/sec)	Laser Monitor(V)	Forward Monitor(V)	Static Scattering Detector(V)	Normalized Static Scattering Detector	Disposable Cuvette	Acq Time(s)	Sample	Mw-R Model	Conc(mg/mL)	dn/dC(mL/g)	A2(mol mL/g^2)	RG Model	Cuvette	Solvent Name	Solv Rfr Idx	Solv Visc(cp)	Cauchy Coef(nm?	Temperature Model	Amp	Diffusion Coefficient(cm?s)
1	1e-06	OK	2024-08-30	22:45:23	7271.6	24.9941	0.001474	13203.5	733	100	0	13203.5	733	25	5	0.996735	0.851435	0.011865	0.011865	N	10	Default	Linear Polymers	0	0.138	0	Random Coil	JC_45uL-0041	Water	1.333	0.889078	3119	Aqueous	0.447282	1.04e-05
2	1e-06	OK	2024-08-30	22:47:05	7373.1	24.9973	0.00129	12682.1	1140	100	0	12682.1	1140	25	5	0.996749	0.850557	0.124352	0.124352	N	10	Default	Linear Polymers	0	0.138	0	Random Coil	JC_45uL-0041	Water	1.333	0.889056	3119	Aqueous	0.692662	1.02e-05
3	1e-05	OK	2024-08-30	22:52:58	7726	25.001	0.000875	21398	1280	100	0	21398	1280	25	5	0.996685	0.851212	0.109256	0.109256	N	10	Default	Linear Polymers	0	0.138	0	Random Coil	JC_45uL-0041	Water	1.333	0.88909	3119	Aqueous	0.488581	5.6e-06
4	1e-05	OK	2024-08-30	22:53:01	7729.3	24.9996	0.000471	19203	1950	100	0	19203	1950	25	5	0.997628	0.852634	0.041374	0.041374	N	10	Default	Linear Polymers	0	0.138	0	Random Coil	JC_45uL-0041	Water	1.333	0.889049	3119	Aqueous	0.041576	5.56e-06
5	1e-05	OK	2024-08-30	22:53:57	7785.7	24.9988	0.000681	17394.3	2460	100	0	17394.3	2460	25	5	0.996718	0.850592	0.322636	0.322636	N	10	Default	Linear Polymers	0	0.138	0	Random Coil	JC_45uL-0041	Water	1.333	0.88916	3119	Aqueous	0.637089	4.73e-06
6	1e-05	OK	2024-08-30	22:53:57	7785.7	25.0007	0.000541	17394.3	2460	100	0	17394.3	2460	25	5	0.998133	0.849712	0.331252	0.331252	N	10	Default	Linear Polymers	0	0.138	0	Random Coil	JC_45uL-0041	Water	1.333	0.888982	3119	Aqueous	0.481435	4.68e-06
7	0.0001	OK	2024-08-30	22:58:46	8074	25.0053	0.00061	172039	1260	100	0	172039	1260	25	5	0.996758	0.850543	0.064266	0.064266	N	10	Default	Linear Polymers	0	0.138	0	Random Coil	JC_45uL-0041	Water	1.333	0.889135	3119	Aqueous	0.434776	2.45e-07
8	0.0001	OK	2024-08-30	22:58:46	8074	25.0009	0.000699	172039	1260	100	0	172039	1260	25	5	0.996685	0.845632	0.988312	0.988312	N	10	Default	Linear Polymers	0	0.138	0	Random Coil	JC_45uL-0041	Water	1.333	0.889049	3119	Aqueous	0.05953	2.42e-08
9	0.0001	OK	2024-08-30	22:59:58	8146.4	25.0018	0.000155	102830	2890	100	0	102830	2890	25	5	0.996842	0.849732	0.007824	0.007824	N	10	Default	Linear Polymers	0	0.138	0	Random Coil	JC_45uL-0041	Water	1.333	0.88909	3119	Aqueous	0.657387	2.41e-08
10	0.0001	OK	2024-08-30	22:59:58	8146.4	24.9961	0.000684	102830	2890	100	0	102830	2890	25	5	0.997339	0.850598	0.155155	0.155155	N	10	Default	Linear Polymers	0	0.138	0	Random Coil	JC_45uL-0041	Water	1.333	0.88916	3119	Aqueous	0.447282	2.4e-08
11	0.001	OK	2024-08-31	23:09:14	8702.9	25.0014	0.000537	320492	13020	100	0	320492	13020	25	5	0.99762	0.851243	0.109256	0.109256	N	10	Default	Linear Polymers	0	0.138	0	Random Coil	JC_45uL-0041	Water	1.333	0.889021	3119	Aqueous	0.692662	2.38e-08
12	0.001	OK	2024-08-31	23:09:14	8702.9	25.0013	0.000589	320492	13020	100	0	320492	13020	25	5	0.996735	0.850556	0.988312	0.988312	N	10	Default	Linear Polymers	0	0.138	0	Random Coil	JC_45uL-0041	Water	1.333	0.88909	3119	Aqueous	0.481435	1.83e-08
13	0.001	OK	2024-08-31	23:12:08	8876.3	25.0033	0.000475	332910	13920	100	0	332910	13920	25	5	0.996766	0.851398	0.064266	0.064266	N	10	Default	Linear Polymers	0	0.138	0	Random Coil	JC_45uL-0041	Water	1.333	0.888982	3119	Aqueous	0.488581	1.82e-08
14	0.001	OK	2024-08-31	23:12:08	8876.3	24.993	0.00022	332910	13920	100	0	332910	13920	25	5	0.996718	0.850621	0.584778	0.584778	N	10	Default	Linear Polymers	0	0.138	0	Random Coil	JC_45uL-0041	Water	1.333	0.889078	3119	Aqueous	0.441962	1.81e-08
15	0.001	OK	2024-08-31	23:14:11	8999.2	24.9968	0.000502	359423	14500	100	0	359423	14500	25	5	0.996685	0.851221	0.322636	0.322636	N	10	Default	Linear Polymers	0	0.138	0	Random Coil	JC_45uL-0041	Water	1.333	0.88916	3119	Aqueous	0.106489	1.76e-08
16	0.001	OK	2024-08-31	23:14:11	8999.2	24.9994	0.001345	359423	14500	100	0	359423	14500	25	5	0.998133	0.852125	0.331252	0.331252	N	10	Default	Linear Polymers	0	0.138	0	Random Coil	JC_45uL-0041	Water	1.333	0.889049	3119	Aqueous	0.434776	1.61e-08
17	0.01	OK	2024-08-31	23:23:04	9532.1	24.9987	0.000574	940592	25280	100	0	940592	25280	25	5	0.997628	0.849385	0.007824	0.007824	N	10	Default	Linear Polymers	0	0.138	0	Random Coil	JC_45uL-0041	Water	1.333	0.889135	3119	Aqueous	0.637089	1.6e-08
18	0.01	OK	2024-08-31	23:23:04	9532.1	25.0001	0.000576	940592	25280	100	0	940592	25280	25	5	0.996749	0.850612	0.124352	0.124352	N	10	Default	Linear Polymers	0	0.138	0	Random Coil	JC_45uL-0041	Water	1.333	0.889078	3119	Aqueous	0.045595	1.58e-08
19	0.01	OK	2024-08-31	23:24:39	9627.7	24.9968	0.000968	902123	31840	100	0	902123	31840	25	5	0.996758	0.852656	0.988312	0.988312	N	10	Default	Linear Polymers	0	0.138	0	Random Coil	JC_45uL-0041	Water	1.333	0.889056	3119	Aqueous	0.447282	3.72e-09
20	0.01	OK	2024-08-31	23:24:39	9627.7	24.9962	3.4e-05	902123	31840	100	0	902123	31840	25	5	0.99762	0.849356	0.041374	0.041374	N	10	Default	Linear Polymers	0	0.138	0	Random Coil	JC_45uL-0041	Water	1.333	0.88916	3119	Aqueous	0.692662	3.7e-09
21	0.1	OK	2024-08-31	23:38:28	10456	25.0016	0.000273	3247589	34700	100	0	3247589	34700	25	5	0.996735	0.845693	0.155155	0.155155	N	10	Default	Linear Polymers	0	0.138	0	Random Coil	JC_45uL-0041	Water	1.333	0.88909	3119	Aqueous	0.434776	3.63e-09
22	0.1	OK	2024-08-31	23:38:28	10456	24.9954	0.000669	3247589	34700	100	0	3247589	34700	25	5	0.996842	0.850623	0.124352	0.124352	N	10	Default	Linear Polymers	0	0.138	0	Random Coil	JC_45uL-0041	Water	1.333	0.888982	3119	Aqueous	0.481435	3.63e-09
23	0.1	OK	2024-08-31	23:40:12	10560.6	25.0003	3e-05	2232432	42120	100	0	2232432	42120	25	5	0.996718	0.849702	0.109256	0.109256	N	10	Default	Linear Polymers	0	0.138	0	Random Coil	JC_45uL-0041	Water	1.333	0.889131	3119	Aqueous	0.488581	2.96e-09
24	0.1	OK	2024-08-31	23:40:58	10606.6	25.0004	0.000649	2245489	42120	100	0	2245489	42120	25	5	0.996685	0.849356	0.331252	0.331252	N	10	Default	Linear Polymers	0	0.138	0	Random Coil	JC_45uL-0041	Water	1.333	0.889021	3119	Aqueous	0.657387	2.95e-09
25	0	OK	2024-08-31	23:49:08	11096.1	24.9983	0.00099	13243	1080	100	0	13243	1080	25	5	0.997339	0.851387	0.322636	0.322636	N	10	Default	Linear Polymers	0	0.138	0	Random Coil	JC_45uL-0041	Water	1.333	0.889049	3119	Aqueous	0.637089	2.94e-09
26	0	OK	2024-08-31	23:51:43	11251.3	24.9947	0.000388	13103.4	1030	100	0	13103.4	1030	25	5	0.998133	0.850592	0.064266	0.064266	N	10	Default	Linear Polymers	0	0.138	0	Random Coil	JC_45uL-0041	Water	1.333	0.889078	3119	Aqueous	0.447282	2.93e-09
